# Supplementary material for: Exploring the Mosquito–Arbovirus Network: A Survey of Vector Competence Experiments
Source: Am J Trop Med Hyg. 2023 Apr 10;108(5):987–94. doi: 10.4269/ajtmh.22-0511 (PMC10160896; doi:10.4269/ajtmh.22-0511)
Supplement: Supplementary file 1 [file tpmd220511.SD1.xlsx]

## Sheet: SuppTable1
Title	DOI
A comparision of West Nile virus transmission by Ochlerotatus trivittatus (COQ.), Culex pipiens (L.), and Aedes albopictus (Skuse)	10.1089/vbz.2005.5.40
A Survey of Aedes (Diptera: Culicidae) Mosquitoes in Tunisia and the Potential Role of Aedes detritus and Aedes caspius in the Transmission of Zika Virus	10.1093/jme/tjz067
Ability of Selected Kenyan Mosquito (Diptera: Culicidae) Species to Transmit West Nile Virus Under Laboratory Conditions	10.1603/ME11062
Aedes aegypti from temperate regions of South America are highly competent to transmit dengue virus	10.1186/1471-2334-13-610
Aedes albopictus (Diptera: Culicidae) as a Potential Vector of Endemic and Exotic Arboviruses in Australia	10.1603/ME13204
Aedes hensilli as a Potential Vector of Chikungunya and Zika Viruses	10.1371/journal.pntd.0003188
Aedes japonicus japonicus (Diptera: Culicidae) from Germany have vector competence for Japan encephalitis virus but are refractory to infection with West Nile virus	10.1007/s00436-014-3983-9
AEDES-TRISERIATUS (DIPTERA, CULICIDAE) AND LA-CROSSE VIRUS .4. NUTRITIONAL DEPRIVATION OF LARVAE AFFECTS THE ADULT BARRIERS TO INFECTION AND TRANSMISSION	10.1093/jmedent/28.3.378
Age-structured vectorial capacity reveals timing, not magnitude of within-mosquito dynamics is critical for arbovirus fitness assessment	10.1186/s13071-020-04181-4
Altered vector competence in an experimental mosquito-mouse transmission model of Zika infection	10.1371/journal.pntd.0006350
An Explosive Epidemic of DENV-3 in Cairns, Australia	10.1371/journal.pone.0068137
An update on the potential of North American mosquitoes (Diptera : Culicidae) to transmit West Nile virus	10.1603/0022-2585(2005)042[0057:AUOTPO]2.0.CO;2
Anopheles mosquitoes may drive invasion and transmission of Mayaro virus across geographically diverse regions	10.1371/journal.pntd.0006895
Are Aedes albopictus or other mosquito species from northern Italy competent to sustain new arboviral outbreaks?	10.1111/j.1365-2915.2009.00853.x
Assessing entomological risk factors for arboviral disease transmission in the French Territory of the Wallis and Futuna Islands	10.1371/journal.pntd.0008250
Assessing the role of two populations of Aedes japonicus japonicus for Zika virus transmission under a constant and a fluctuating temperature regime	10.1186/s13071-020-04361-2
Assessment of Local Mosquito Species Incriminates Aedes aegypti as the Potential Vector of Zika Virus in Australia	10.1371/journal.pntd.0004959
Avian host and mosquito (Diptera : Culicidae) vector competence determine the efficiency of west nile and St. Louis encephalitis virus transmission	10.1603/0022-2585(2005)042[0367:AHAMDC]2.0.CO;2
Biogeography of the two major arbovirus mosquito vectors, Aedes aegypti and Aedes albopictus (Diptera, Culicidae), in Madagascar	10.1186/1756-3305-5-56
BIONOMICS OF CULEX-TARSALIS (DIPTERA, CULICIDAE) IN RELATION TO ARBOVIRUS TRANSMISSION IN SOUTHEASTERN CALIFORNIA	10.1093/jmedent/32.3.316
Brugia malayi microfilariae (Nematoda : Filaridae) enhance the infectivity of Venezuelan equine encephalitis virus to Aedes mosquitoes (Diptera : Culicidae)	10.1093/jmedent/36.6.758
Brugia malayi microfilariae transport alphaviruses across the mosquito midgut	10.1371/journal.pone.0172309
Cache Valley Virus in Aedes japonicus japonicus Mosquitoes, Appalachian Region, United States	10.3201/eid2403.161275
Carry-over effects of urban larval environments on the transmission potential of dengue-2 virus	10.1186/s13071-018-3013-3
Characterization of a Western Pacific Zika Virus Strain in Australian Aedes aegypti	10.1089/vbz.2017.2232
Characterization of Rabensburg Virus, a Flavivirus Closely Related to West Nile Virus of the Japanese Encephalitis Antigenic Group	10.1371/journal.pone.0039387
Chikungunya Virus and the Mosquito Vector Aedes aegypti in New Caledonia (South Pacific Region)	10.1089/vbz.2011.0937
Chikungunya virus populations experience diversity- dependent attenuation and purifying intra-vector selection in Californian Aedes aegypti mosquitoes	10.1371/journal.pntd.0007853
Chikungunya virus transmission between Aedes albopictus and laboratory mice	10.1186/s13071-016-1838-1
Chikungunya virus vector competency of Brazilian and Florida mosquito vectors	10.1371/journal.pntd.0006521
Chikungunya: A risk for Mediterranean countries?	10.1016/j.actatropica.2007.09.009
Comparative Role of Aedes albopictus and Aedes aegypti in the Emergence of Dengue and Chikungunya in Central Africa	10.1089/vbz.2009.0005
Comparative susceptibility to oral infection with dengue viruses among local strains of Aedes aegypti (Diptera : Culicidae) collected at different seasons of the year
Comparison of chikungunya viruses generated using infectious clone or the Infectious Subgenomic Amplicons (ISA) method in Aedes mosquitoes	10.1371/journal.pone.0199494
COMPARISON OF THE POTENTIAL FOR DIFFERENT GENETIC FORMS IN THE CULEX PIPIENS COMPLEX IN NORTH AMERICA TO TRANSMIT RIFT VALLEY FEVER VIRUS	10.2987/14-6441R.1
Comparison of vector competence of Aedes vexans Green River and Culex pipiens biotype pipiens for West Nile virus lineages 1 and 2	10.1111/zph.12700
Competence of Aedes aegypti, Ae. albopictus, and Culex quinquefasciatus Mosquitoes as Zika Virus Vectors, China	10.3201/eid2307.161528
Competence of mosquitoes native to the United Kingdom to support replication and transmission of Rift Valley fever virus	10.1186/s13071-018-2884-7
Competition between Usutu virus and West Nile virus during simultaneous and sequential infection of Culex pipiens mosquitoes	10.1080/22221751.2020.1854623
Competitive advantage of a dengue 4 virus when co-infecting the mosquito Aedes aegypti with a dengue 1 virus	10.1186/s12879-016-1666-0
Cooler Temperatures Destabilize RNA Interference and Increase Susceptibility of Disease Vector Mosquitoes to Viral Infection	10.1371/journal.pntd.0002239
Culex pipiens and Stegomyia albopicta (=Aedes albopictus) populations as vectors for lineage 1 and 2 West Nile virus in Europe	10.1111/mve.12164
Culex pipiens quinquefasciatus: a potential vector to transmit Zika virus	10.1038/emi.2016.102
Culex quinquefasciatus from Rio de Janeiro Is Not Competent to Transmit the Local Zika Virus	10.1371/journal.pntd.0004993
Definition of Ross River virus vectors at Maroochy Shire, Australia	10.1603/0022-2585-37.1.146
Deletion of the NSm Virulence Gene of Rift Valley Fever Virus Inhibits Virus Replication in and Dissemination from the Midgut of Aedes aegypti Mosquitoes	10.1371/journal.pntd.0002670
Dengue virus detection by using reverse transcription-polymerase chain reaction in saliva and progeny of experimentally infected Aedes albopictus from Brazil	10.1590/S0074-02762004000800005
Different populations of Aedes aegypti and Aedes albopictus (Diptera: Culicidae) from Central Africa are susceptible to Zika virus infection	10.1371/journal.pntd.0008163
Differential Infectivities among Different Japanese Encephalitis Virus Genotypes in Culex quinquefasciatus Mosquitoes	10.1371/journal.pntd.0005038
Differential outcomes of Zika virus infection in Aedes aegypti orally challenged with infectious blood meals and infectious protein meals	10.1371/journal.pone.0182386
Differential Susceptibility of Aedes aegypti to Infection by the American and Southeast Asian Genotypes of Dengue Type 2 Virus	10.1089/153036601316977769
Differential Susceptibility of Two Field Aedes aegypti Populations to a Low Infectious Dose of Dengue Virus	10.1371/journal.pone.0092971
Differential Transmission of Antiviral Drug-Resistant Chikungunya Viruses by Aedes Mosquitoes	10.1128/mSphere.00230-18
Diurnal Temperature Range and Chikungunya Virus Infection in Invasive Mosquito Vectors	10.1093/jme/tjx182
Does Aedes albopictus (Diptera: Culicidae) play any role in Usutu virus transmission in Northern Italy? Experimental oral infection and field evidences	10.1016/j.actatropica.2017.05.006
Does Variation in Culex (Diptera: Culicidae) Vector Competence Enable Outbreaks of West Nile Virus in California?	10.1603/0022-2585(2008)45[1126:DVICDC]2.0.CO;2
EFFECT OF BODY SIZE ON THE VECTOR COMPETENCE OF FIELD AND LABORATORY POPULATIONS OF AEDES TRISERIATUS FOR LA-CROSSE VIRUS
Effect of Larval Competition on Extrinsic Incubation Period and Vectorial Capacity of Aedes albopictus for Dengue Virus	10.1371/journal.pone.0126703
Effect of overwintering on survival and vector competence of the West Nile virus vector Culex pipiens	10.1186/s13071-019-3400-4
Effect of repeat human blood feeding on Wolbachia density and dengue virus infection in Aedes aegypti	10.1186/s13071-015-0853-y
Effect of salt concentration in larval rearing water on susceptibility of Aedes mosquitoes (Diptera : Culicidae) to eastern equine and Venezuelan equine encephalitis viruses	10.1093/jmedent/35.5.670
EFFECT OF TEMPERATURE ON THE TRANSMISSION OF WESTERN EQUINE ENCEPHALOMYELITIS AND ST-LOUIS ENCEPHALITIS VIRUSES BY CULEX-TARSALIS (DIPTERA, CULICIDAE)	10.1093/jmedent/30.1.151
Effects of Infectious Virus Dose and Bloodmeal Delivery Method on Susceptibility of Aedes aegypti and Aedes albopictus to Chikungunya Virus	10.1603/033.046.0228
Effects of larval rearing temperature on immature development and West Nile virus vector competence of Culex tarsalis	10.1186/1756-3305-5-199
Effects of water quality on the vector competence of Culex tarsalis (Diptera : Culicidae) for western equine encephalomyelitis (Togaviridae) and St. Louis encephalitis (Flaviviridae) viruses	10.1093/jmedent/34.6.631
Environmental and Biological Factors Influencing Culex pipiens quinquefasciatus (Diptera: Culicidae) Vector Competence for West Nile Virus	10.4269/ajtmh.2010.09-0776
Environmental and Biological Factors Influencing Culex pipiens quinquefasciatus Say (Diptera: Culicidae) Vector Competence for Saint Louis Encephalitis Virus	10.4269/ajtmh.2009.81.264
Estimating the Magnitude and Direction of Altered Arbovirus Transmission Due to Viral Phenotype	10.1371/journal.pone.0016298
Estimation of DENV-2 Transmission as a Function of Site-Specific Entomological Parameters from Three Cities in Colombia	10.5334/aogh.2339
European Aedes albopictus and Culex pipiens Are Competent Vectors for Japanese Encephalitis Virus	10.1371/journal.pntd.0005294
European Aedes caspius mosquitoes are experimentally unable to transmit Zika virus	10.1186/s13071-019-3620-7
Evaluation of a temperate climate mosquito, Ochlerotatus detritus (=Aedes detritus), as a potential vector of Japanese encephalitis virus	10.1111/mve.12083
Evaluation of the vector competence of a native UK mosquito Ochlerotatus detritus (Aedes detritus) for dengue, chikungunya and West Nile viruses	10.1186/s13071-016-1739-3
Evaluation of vector competence for West Nile virus in Italian Stegomyia albopicta (=Aedes albopictus) mosquitoes	10.1111/mve.12133
Evidence for infection but not transmission of Zika virus by Aedes albopictus (Diptera: Culicidae) from Spain	10.1186/s13071-019-3467-y
Evidence of laboratory vector competence of Culex modestus for West Nile virus	10.2987/8756-971X(2007)23[233:EOLVCO]2.0.CO;2
Evidence of Zika virus horizontal and vertical transmission inAedes albopictusfrom Spain but not infectious virus in saliva of the progeny	10.1080/22221751.2020.1830718
Evolutionary potential of the extrinsic incubation period of dengue virus in Aedes aegypti	10.1111/evo.13039
Experimental and Natural Vertical Transmission of West Nile Virus by California Culex (Diptera: Culicidae) Mosquitoes	10.1603/ME12264
Experimental evaluation of infection, dissemination, and transmission rates for two West Nile virus strains in European Aedes japonicus under a fluctuating temperature regime	10.1007/s00436-018-5886-7
Experimental Evaluation of the Role of Ecologically-Relevant Hosts and Vectors in Japanese Encephalitis Virus Genotype Displacement	10.3390/v11010032
Experimental Infection and Transmission Competence of Sindbis Virus in Culex torrentium and Culex pipiens Mosquitoes from Northern Sweden	10.1089/vbz.2018.2311
Experimental infection and transmission of Barmah Forest virus by Aedes vigilax (Diptera : Culicidae)	10.1093/jmedent/36.2.186
Experimental infection and vector competence of Zika virus in Aedes aegypti mosquitoes from Acapulco, Guerrero, Mexico	10.21149/10835
EXPERIMENTAL INFECTION OF HAWAI'I 'AMAKIHI (HEMIGNATHUS VIRENS) WITH WEST NILE VIRUS AND COMPETENCE OF A CO-OCCURRING VECTOR, CULEX QUINQUEFASCIATUS: POTENTIAL IMPACTS ON ENDEMIC HAWAIIAN AVIFAUNA	10.7589/0090-3558-45.2.257
Experimental risk assessment for chikungunya virus transmission based on vector competence, distribution and temperature suitability in Europe, 2018	10.2807/1560-7917.ES.2018.23.29.1800033
Experimental studies of susceptibility of Italian Aedes albopictus to Zika virus	10.2807/1560-7917.ES.2016.21.18.30223
Experimental Studies on Comparison of the Potential Vector Competence of Four Species of Culex Mosquitoes in China to Transmit West Nile Virus	10.1603/ME08292
Experimental studies on comparison of the vector competence of four Italian Culex pipiens populations for West Nile virus	10.1186/s13071-015-1067-z
Experimental study of dengue virus infection in Aedes aegypti and Aedes albopictus: A comparative analysis on susceptibility, virus transmission and reproductive success	10.1016/j.jip.2020.107445
Experimental study of the susceptibility of a European Aedes albopictus strain to dengue virus under a simulated Mediterranean temperature regime	10.1111/mve.12325
Experimental transmission of eastern equine encephalitis virus by Ochlerotatus j. japonicus (Diptera : Culicidae)	10.1603/0022-2585-39.3.480
EXPERIMENTAL TRANSMISSION OF IFE VIRUS BY AEDES-AEGYPTI MOSQUITOS	10.1017/S1742758400013448
Experimental Transmission of Mayaro Virus by Aedes aegypti	10.4269/ajtmh.2011.11-0359
Experimental transmission of St. Louis encephalitis virus by Ochlerotatus j. japonicus
Experimental transmission of West Nile Virus and Rift Valley Fever Virus by Culex pipiens from Lebanon	10.1371/journal.pntd.0005983
Experimental transmission of West Nile virus by Culex nigripalpus from Honduras	10.1089/vbz.2006.0557
Experimental transmission of Zika virus by Aedes japonicus japonicus from southwestern Germany	10.1038/s41426-018-0195-x
Experimental transmission of Zika virus by mosquitoes from central Europe	10.2807/1560-7917.ES.2017.22.2.30437
Experimental Vertical Transmission of Chikungunya Virus by Brazilian and Florida Aedes Albopictus Populations	10.3390/v11040353
Experimental vertical transmission of West Nile virus by Culex pipiens (Diptera : Culicidae)	10.1603/0022-2585-39.4.640
EXPERIMENTAL-INFECTION OF AEDES-AEGYPTI (DIPTERA, CULICIDAE) BY THE ORAL ROUTE WITH SINDBIS VIRUS	10.1093/jmedent/30.2.332
Feasibility of feeding Aedes aegypti mosquitoes on dengue virus-infected human volunteers for vector competence studies in Iquitos, Peru	10.1371/journal.pntd.0007116
Field-and clinically derived estimates of Wolbachia-mediated blocking of dengue virus transmission potential in Aedes aegypti mosquitoes	10.1073/pnas.1715788115
Field-captured Aedes vexans (Meigen, 1830) is a competent vector for Rift Valley fever phlebovirus in Europe	10.1186/s13071-019-3728-9
Forced Salivation As a Method to Analyze Vector Competence of Mosquitoes	10.3791/57980
Forced Zika Virus Infection ofCulex pipiensLeads to Limited Virus Accumulation in Mosquito Saliva	10.3390/v12060659
Generation of a Lineage II Powassan Virus (Deer Tick Virus) cDNA Clone: Assessment of Flaviviral Genetic Determinants of Tick and Mosquito Vector Competence	10.1089/vbz.2017.2224
Genetic specificity and potential for local adaptation between dengue viruses and mosquito vectors	10.1186/1471-2148-9-160
German Culex pipiens biotype molestus and Culex torrentium are vector-competent for Usutu virus	10.1186/s13071-020-04532-1
High Efficiency of Temperate Aedes albopictus to Transmit Chikungunya and Dengue Viruses in the Southeast of France	10.1371/journal.pone.0059716
High risk for chikungunya virus to initiate an enzootic sylvatic cycle in the tropical Americas	10.1371/journal.pntd.0005698
High Transmission Potential of West Nile Virus Lineage 1 for Cx. pipiens s.l. of Iran	10.3390/v12040397
Immune response-related genes associated to blocking midgut dengue virus infection in Aedes aegypti strains that differ in susceptibility	10.1111/1744-7917.12573
Immune transcript variations among Aedes aegypti populations with distinct susceptibility to dengue virus serotype 2	10.1016/j.actatropica.2012.07.006
Impact of daily temperature fluctuations on dengue virus transmission by Aedes aegypti	10.1073/pnas.1101377108
Impact of extrinsic incubation temperature and virus exposure on vector competence of Culex pipiens quinquefasciatus say (Diptera : Culicidae) for West Nile virus	10.1089/vbz.2007.0101
Increased Replicative Fitness of a Dengue Virus 2 Clade in Native Mosquitoes: Potential Contribution to a Clade Replacement Event in Nicaragua	10.1128/JVI.01822-14
Infection and dissemination of dengue virus type 2 in Aedes aegypti, Aedes albopictus, and Aedes scutellaris from the Torres Strait, Australia	10.2987/5598.1
Infection and transmission of Cache Valley virus by Aedes albopictus and Aedes aegypti mosquitoes	10.1186/s13071-019-3643-0
Infection pattern and transmission potential of chikungunya virus in two New World laboratory-adapted Aedes aegypti strains	10.1038/srep24729
Introduction of Aedes albopictus in Gabon: what consequences for dengue and chikungunya transmission?	10.1111/j.1365-3156.2008.02123.x
Invasive mosquitoes, larval competition, and indirect effects on the vector competence of native mosquito species (Diptera : Culicidae)	10.1007/s10530-007-9188-8
Investigation of bovine ephemeral fever virus transmission by putative dipteran vectors under experimental conditions	10.1186/s13071-020-04485-5
Investigations of dengue-2 susceptibility and body size among Aedes aegypti populations	10.1111/j.1365-2915.2007.00699.x
Isolation of midgut escape mutants of two American genotype dengue 2 viruses from Aedes aegypti	10.1186/1743-422X-10-257
La Crosse Virus Field Detection and Vector Competence of Culex Mosquitoes	10.4269/ajtmh.14-0128
Laboratory strains of Aedes aegypti are competent to Brazilian Zika virus	10.1371/journal.pone.0171951
Laboratory transmission of Japanese encephalitis and West Nile viruses by molestus form of Culex pipiens (Diptera : Culicidae) collected in Uzbekistan in 2004	10.1603/0022-2585(2006)043[0296:LTOJEA]2.0.CO;2
Laboratory transmission of Japanese encephalitis, West Nile, and Getah viruses by mosquitoes (Diptera : Culicidae) collected near Camp Greaves, Gyeonggi Province, Republic of Korea, 2003	10.1603/0022-2585(2006)43[1076:LTOJEW]2.0.CO;2
Laboratory transmission of La Crosse virus by Ochlerotatus j. japonicus (Diptera : Culicidae)	10.1603/0022-2585-39.4.635
Laboratory transmission potential of British mosquitoes for equine arboviruses	10.1186/s13071-020-04285-x
Laboratory vector competence experiments with yellow fever virus and five South African mosquito species including Aedes aegypti	10.1016/S0035-9203(02)90417-7
Larval Exposure to the Bacterial Insecticide Bti Enhances Dengue Virus Susceptibility of Adult Aedes aegypti Mosquitoes	10.3390/insects9040193
Larval Nutritional Stress Does Not Affect Vector Competence for West Nile Virus (WNV) in Culex tarsalis	10.1089/vbz.2011.0662
Larval stress alters dengue virus susceptibility in Aedes aegypti (L.) adult females	10.1016/j.actatropica.2017.06.018
Limited Dengue Virus Replication in Field-Collected Aedes aegypti Mosquitoes Infected with Wolbachia	10.1371/journal.pntd.0002688
Limited risk of Zika virus transmission by five Aedes albopictus populations from Spain	10.1186/s13071-019-3359-1
Low oral receptivity for dengue type 2 viruses of Aedes albopictus from southeast Asia compared with that of Aedes aegypti	10.4269/ajtmh.2003.68.203
Lower survival rate, longevity and fecundity of Aedes aegypti (Diptera: Culicidae) females orally challenged with dengue virus serotype 2	10.1016/j.trstmh.2011.05.006
Modeling intra-mosquito dynamics of Zika virus and its dose-dependence confirms the low epidemic potential of Aedes albopictus	10.1371/journal.ppat.1009068
Mosquito-infecting virus Espirito Santo virus inhibits replication and spread of dengue virus	10.1002/jmv.26686
Novel Wolbachia-transinfected Aedes aegypti mosquitoes possess diverse fitness and vector competence phenotypes	10.1371/journal.ppat.1006751
Oral Susceptibility of Singapore Aedes (Stegomyia) aegypti (Linnaeus) to Zika Virus	10.1371/journal.pntd.0001792
Population of Aedes sp in Highland of Wonosobo District and Its Competence as A Dengue Vector	10.1088/1755-1315/55/1/012003
POTENTIAL FOR CANADIAN MOSQUITOES TO TRANSMIT RIFT VALLEY FEVER VIRUS	10.2987/11-6169.1
Potential for Central American mosquitoes to transmit epizootic and enzootic strains of Venezuelan equine encephalitis virus
Potential for Mosquitoes (Diptera: Culicidae) From Florida to Transmit Rift Valley Fever Virus	10.1603/ME13049
Potential for North American Mosquitoes (Diptera: Culicidae) to Transmit Rift Valley Fever Virus	10.1603/ME10007
POTENTIAL FOR POPULATIONS OF AEDES J. JAPONICUS TO TRANSMIT RIFT VALLEY FEVER VIRUS IN THE USA	10.2987/12-6316r.1
Potential for Psorophora columbiae and Psorophora ciliata Mosquitoes (Diptera: Culicidae) to Transmit Rift Valley Fever Virus	10.1093/jme/tjv093
Potential for sylvatic and urban Aedes mosquitoes from Senegal to transmit the new emerging dengue serotypes 1, 3 and 4 in West Africa	10.1371/journal.pntd.0007043
Potential of Aedes aegypti populations in Madeira Island to transmit dengue and chikungunya viruses	10.1186/s13071-018-3081-4
Potential of Aedes albopictus to cause the emergence of arboviruses in Morocco	10.1371/journal.pntd.0006997
Potential of selected Senegalese Aedes spp. mosquitoes (Diptera: Culicidae) to transmit Zika virus	10.1186/s12879-015-1231-2
Potential Vector Competence of Mosquitoes to Transmit Baiyangdian Virus, a New Tembusu-Related Virus in China	10.1089/vbz.2019.2523
Preliminary findings on Bagaza virus (Flavivirus: Flaviviridae) growth kinetics, transmission potential & transovarial transmission in three species of mosquitoes
Recently introduced Aedes albopictus in Corsica is competent to Chikungunya virus and in a lesser extent to dengue virus	10.1111/j.1365-3156.2009.02320.x
Reduced infection in mosquitoes exposed to blood meals containing previously frozen flaviviruses	10.1016/j.virusres.2007.06.019
Replication potential and different modes of transmission of West Nile virus in an Indian strain of Culex gelidus Theobald (Diptera: Culicidae) mosquitoes
Reversion to ancestral Zika virus NS1 residues increases competence ofAedes albopictus	10.1371/journal.ppat.1008951
Risk of arbovirus emergence via bridge vectors: case study of the sylvatic mosquito Aedes malayensis in the Nakai district, Laos	10.1038/s41598-020-64696-9
Risk of dengue in Central Africa: Vector competence studies with Aedes aegypti and Aedes albopictus (Diptera: Culicidae) populations and dengue 2 virus	10.1371/journal.pntd.0007985
Risk of yellow fever virus transmission in the Asia-Pacific region	10.1038/s41467-020-19625-9
Role of Anopheles quadrimaculatus and Coquillettidia perturbans (Diptera : Culicidae) in the transmission cycle of Cache Valley Virus (Bunyaviridae : Bunyavirus) in the Midwest, USA	10.1093/jmedent/35.5.660
Role of Verrallina funerea (Diptera : Culicidae) in transmission of Barmah Forest virus and Ross River virus in coastal areas of eastern Australia	10.1603/0022-2585(2006)43[1239:ROVFDC]2.0.CO;2
Serratia odorifera a Midgut Inhabitant of Aedes aegypti Mosquito Enhances Its Susceptibility to Dengue-2 Virus	10.1371/journal.pone.0040401
Similar vertical transmission rates of dengue and chikungunya viruses in a transgenic and a non-transformed Aedes aegypti (L.) laboratory strain
Size heterogeneity in the 3' noncoding region of south American isolates of yellow fever virus	10.1128/JVI.79.6.3807-3821.2005
STUDIES ON VECTOR COMPETENCE AND AUTOGENY IN CULEX-SITIENS WIEDEMANN (DIPTERA, CULICIDAE)
Successive blood meals enhance virus dissemination within mosquitoes and increase transmission potential	10.1038/s41564-019-0619-y
Susceptibility of Ae. aegypti (Diptera: Culicidae) to Infection with Epidemic (Subtype IC) and Enzootic (Subtypes ID, IIIC, IIID) Venezuelan Equine Encephalitis Complex Alphaviruses	10.1603/0022-2585(2008)45[1117:SOAADC]2.0.CO;2
Susceptibility of Florida mosquitoes to infection with chikungunya virus	10.4269/ajtmh.2008.78.422
Susceptibility of Ochlerotatus taeniorhynchus (Diptera : Culicidae) to infection with epizootic (subtype IC) and enzootic (subtype ID) Venezuelan equine encephalitis viruses: Evidence for epizootic strain adaptation	10.1603/0022-2585-41.5.987
Susceptibility of Ochlerotatus taeniorhynchus and Culex nigripalpus for Everglades virus	10.4269/ajtmh.2005.73.1.0730011
Susceptibility of Ochlerotatus trivittatus (Coq.), Aedes albopictus (Skuse), and Culex pipiens (L.) to West Nile virus infection
Susceptibility of Peruvian mosquitoes to eastern equine encephalitis virus	10.1603/0022-2585(2008)45[720:SOPMTE]2.0.CO;2
Susceptibility of Psorophora confinnis (Diptera : Culicidae) to infection with epizootic (subtype IC) and enzootic (subtype ID) Venezuelan equine encephalitis viruses	10.1603/0022-2585(2005)042[0857:SOPCDC]2.0.CO;2
SUSCEPTIBILITY OF SELECTED STRAINS OF AEDES-AEGYPTI AND AEDES-ALBOPICTUS (DIPTERA, CULICIDAE) TO CHIKUNGUNYA VIRUS	10.1093/jmedent/29.1.49
Susceptibility of three laboratory strains of Aedes albopictus (Diptera : Culicidae) to Japanese encephalitis virus from Taiwan	10.1093/jmedent/34.6.745
Temperature drives Zika virus transmission: evidence from empirical and mathematical models	10.1098/rspb.2018.0795
Temperature Increase Enhances Aedes albopictus Competence to Transmit Dengue Virus	10.3389/fmicb.2017.02337
Temperature, viral genetics, and the transmission of West Nile virus by Culex pipiens mosquitoes	10.1371/journal.ppat.1000092
Testing of UK Populations of Culex pipiens L. for Schmallenberg Virus Vector Competence and Their Colonization	10.1371/journal.pone.0134453
The effect of hybridization of Culex pipiens complex mosquitoes on transmission of West Nile virus	10.1186/1756-3305-6-305
The Effect of Temperature on Wolbachia-Mediated Dengue Virus Blocking in Aedes aegypti	10.4269/ajtmh.15-0801
The effects of exposure to pyriproxyfen and predation on Zika virus infection and transmission in Aedes aegypti	10.1371/journal.pntd.0008846
The emerged genotype I of Japanese encephalitis virus shows an infectivity similar to genotype III in Culex pipiens mosquitoes from China	10.1371/journal.pntd.0007716
The emergence of Schmallenberg virus across Culicoides communities and ecosystems in Europe	10.1016/j.prevetmed.2014.03.007
The Endosymbiotic Bacterium Wolbachia Induces Resistance to Dengue Virus in Aedes aegypti	10.1371/journal.ppat.1000833
The impact of temperature and Wolbachia infection on vector competence of potential dengue vectors Aedes aegypti and Aedes albopictus in the transmission of dengue virus serotype 1 in southern Taiwan	10.1186/s13071-017-2493-x
The invasive Asian bush mosquito Aedes japonicus found in the Netherlands can experimentally transmit Zika virus and Usutu virus	10.1371/journal.pntd.0008217
The recently introducedAedes albopictusin Tunisia has the potential to transmit chikungunya, dengue and Zika viruses	10.1371/journal.pntd.0008475
The wMel Strain of Wolbachia Reduces Transmission of Chikungunya Virus in Aedes aegypti	10.1371/journal.pntd.0004677
Theoretical Potential of Passerine Filariasis to Enhance the Enzootic Transmission of West Nile Virus	10.1603/ME12103
Three-way interactions between mosquito population, viral strain and temperature underlying chikungunya virus transmission potential	10.1098/rspb.2014.1078
Transmission competence of a new mesonivirus, Yichang virus, in mosquitoes and its interference with representative flaviviruses	10.1371/journal.pntd.0008920
Transmission dynamics of an insect-specific flavivirus in a naturally infected Culex pipiens laboratory colony and effects of co-infection on vector competence for West Nile virus	10.1016/j.virol.2012.02.016
Transmission of Rift Valley fever virus from European-breed lambs to Culex pipiens mosquitoes	10.1371/journal.pntd.0006145
TRANSMISSION OF VENEZUELAN EQUINE ENCEPHALOMYELITIS VIRUS BY STRAINS OF AEDES-ALBOPICTUS (DIPTERA, CULICIDAE) COLLECTED IN NORTH-AMERICA AND SOUTH-AMERICA	10.1093/jmedent/28.1.161
TRANSMISSION OF WESTERN EQUINE ENCEPHALOMYELITIS VIRUS BY ARGENTINE AEDES-ALBIFASCIATUS (DIPTERA, CULICIDAE)	10.1093/jmedent/29.5.850
Transmission risk of two chikungunya lineages by invasive mosquito vectors from Florida and the Dominican Republic	10.1371/journal.pntd.0005724
Transmission studies of a European Sindbis virus in the floodwater mosquito Aedes vexans (Diptera : Culicidae)	10.1016/S1438-4221(02)80031-5
Variation in competence for ZIKV transmission by Aedes aegypti and Aedes albopictus in Mexico	10.1371/journal.pntd.0006599
Vector Competence Analyses on Aedes aegypti Mosquitoes using Zika Virus	10.3791/61112
Vector competence and innate immune responses to dengue virus infection in selected laboratory and field-collected Stegomyia aegypti (= Aedes aegypti)	10.1111/mve.12237
Vector competence and transovarial transmission of two Aedes aegypti strains to Zika virus	10.1038/emi.2017.8
VECTOR COMPETENCE EXPERIMENTS WITH ROCIO VIRUS AND 3 MOSQUITO SPECIES FROM THE EPIDEMIC ZONE IN BRAZIL	10.1590/S0034-89101986000300001
Vector Competence of Aedes aegypti and Aedes polynesiensis Populations from French Polynesia for Chikungunya Virus	10.1371/journal.pntd.0004694
Vector competence of Aedes aegypti and Culex quinquefasciatus from the metropolitan area of Guadalajara, Jalisco, Mexico for Zika virus	10.1038/s41598-019-53117-1
Vector competence of Aedes aegypti for different strains of Zika virus in Argentina	10.1371/journal.pntd.0007433
Vector competence of Aedes aegypti from Havana, Cuba, for dengue virus type 1, chikungunya, and Zika viruses	10.1371/journal.pntd.0008941
Vector competence of Aedes aegypti from New Caledonia for the four recent circulating dengue virus serotypes	10.1371/journal.pntd.0008303
Vector competence of Aedes aegypti, Aedes albopictus, and Culex quinquefasciatus mosquitoes for Mayaro virus	10.1371/journal.pntd.0007518
Vector competence of Aedes aegypti, Culex sitiens, Culex annulirostris, and Culex quinquefasciatus (Diptera : Culiciclae) for Barmah Forest virus	10.1603/0022-2585-37.5.660
Vector competence of Aedes aegypti, Culex tarsalis, and Culex quinquefasciatus from California for Zika virus	10.1371/journal.pntd.0006524
Vector competence of Aedes dorsalis (Diptera : Culicidae) from Morro Bay, California, for western equine encephalomyelitis virus	10.1093/jmedent/35.6.1020
Vector competence of Aedes vexans (Diptera : Culicidae) for West Nile virus and potential as an enzootic vector	10.1603/0022-2585(2008)45[452:VCOAVD]2.0.CO;2
VECTOR COMPETENCE OF AEDES-ALBOPICTUS FROM PINE-BLUFF, ARKANSAS, FOR A ST-LOUIS ENCEPHALITIS-VIRUS STRAIN ISOLATED DURING THE 1991 EPIDEMIC
Vector Competence of American Mosquitoes for Three Strains of Zika Virus	10.1371/journal.pntd.0005101
Vector competence of Australian mosquitoes (Diptera : Culicidae) for Japanese encephalitis virus	10.1603/0022-2585-40.1.82
Vector Competence of Australian Mosquitoes for Chikungunya Virus	10.1089/vbz.2009.0106
Vector competence of biting midges and mosquitoes for Shuni virus	10.1371/journal.pntd.0006993
Vector competence of Brazilian Aedes aegypti and Ae. albopictus for a Brazilian yellow fever virus isolate	10.1016/S0035-9203(02)90326-3
Vector competence of California mosquitoes for West Nile Virus	10.3201/eid0812.020536
Vector competence of Coquillettidia linealis (Skuse) (Diptera : Culicidae) for Ross River and Barmah Forest viruses	10.1046/j.1440-6055.2002.00316.x
Vector Competence of Culex (Melanoconion) taeniopus for Equine-Virulent Subtype IE Strains of Venezuelan Equine Encephalitis Virus	10.4269/ajtmh.2010.09-0556
Vector competence of Culex pipiens molestus (Diptera : Culicidae) from Taiwan for a sympatric strain of Japanese encephalitis virus	10.1603/0022-2585-37.5.780
Vector competence of Culex pipiens quinquefasciatus (Diptera: Culicidae) for West Nile virus isolates from Florida	10.1111/tmi.12277
Vector competence of Culex tarsalis (Diptera : Culicidae) from Iowa for a sympatric strain of western equine encephalomyelitis (WEE-7738) virus	10.1603/0022-2585-37.1.194
Vector Competence of Culex tarsalis from Orange County, California, for West Nile Virus	10.1089/15303660260613756
Vector competence of Culiseta incidens and Culex thriambus for West Nile virus	10.2987/8756-971X(2006)22[662:VCOCIA]2.0.CO;2
Vector competence of eastern and western forms of Psorophora columbiae (Diptera : culicidae) mosquitoes for enzootic and epizootic Venezuelan equine encephalitis virus	10.4269/ajtmh.2008.78.413
Vector Competence of Five Common Mosquito Species in the People's Republic of China for Western Equine Encephalitis Virus	10.1089/vbz.2011.0660
Vector Competence of French Polynesian Aedes aegypti and Aedes polynesiensis for Zika Virus	10.1371/journal.pntd.0005024
Vector competence of Italian Aedes albopictus populations for the chikungunya virus (E1-226V)	10.1371/journal.pntd.0006435
Vector competence of Kenyan Culex zombaensis and Culex quinquefasciatus mosquitoes for Rift Valley fever virus	10.2987/5645.1
Vector competence of Mexican and Honduran mosquitoes (Diptera : culicidae) for enzootic (IE) and epizootic (IC) strains of Venezuelan equine encephalomyelitis virus	10.1603/0022-2585-40.3.306
Vector competence of mosquitoes (Diptera: Culicidae) from Massachusetts for a sympatric isolate of eastern equine encephalomyelitis virus	10.1093/jmedent/34.3.346
Vector competence of North American mosquitoes (Diptera : Culicidae) for West Nile virus	10.1603/0022-2585-38.2.130
Vector competence of northern and southern European Culex pipiens pipiens mosquitoes for West Nile virus across a gradient of temperatures	10.1111/mve.12251
Vector competence of northern European Culex pipiens biotypes and hybrids for West Nile virus is differentially affected by temperature	10.1186/s13071-016-1677-0
Vector competence of peruvian mosquitoes (Diptera : Culicidae) for a subtype IIIC virus in the Venezuelan equine encephalomyelitis complex isolated from mosquitoes captured in Peru	10.2987/8756-971X(2006)22[70:VCOPMD]2.0.CO;2
Vector competence of peruvian mosquitoes (Diptera : culicidae) for epizootic and enzootic strains of Venezuelan equine encephalomyelitis virus	10.1603/0022-2585-37.6.835
Vector competence of populations of Aedes aegypti from three distinct cities in Kenya for chikungunya virus	10.1371/journal.pntd.0005860
Vector competence of selected African mosquito (Diptera : Culicidae) species for Rift Valley fever virus	10.1603/0022-2585(2008)45[102:VCOSAM]2.0.CO;2
Vector competence of selected North American Culex and Coquillettidia mosquitoes for West Nile virus	10.3201/eid0706.010617
Vector Competence of Some French Culex and Aedes Mosquitoes for West Nile Virus	10.1089/vbz.2007.0266
VECTOR COMPETENCE OF SOME MOSQUITO SPECIES FROM CANADA FOR ZIKA VIRUS	10.2987/17-6664.1
Vector competence of three North American strains of Aedes albopictus for West Nile virus
Vector competence of three Venezuelan mosquitoes (Diptera : Culicidae) for an epizootic IC strain of Venezuelan equine encephalitis virus	10.1093/jmedent/36.4.407
Vector competence of two Indian populations of Culex quinquefasciatus (Diptera: Culicidae) mosquitoes to three West Nile virus strains
Vector competence of Virginia mosquitoes for Zika and Cache Valley viruses	10.1186/s13071-020-04042-0
Vectorial capacity of Culex gelidus (Theobald) mosquitoes to certain viruses of public health importance in India
Vectorial status of the Asian tiger mosquito Aedes albopictus of La Reunion Island for Zika virus	10.1111/mve.12284
Vertical Transmission of Zika Virus (Flaviviridae, Flavivirus) in Amazonian Aedes aegypti (Diptera: Culicidae) Delays Egg Hatching and Larval Development of Progeny	10.1093/jme/tjz110
West Nile Virus Lineage 2 Vector Competence of Indigenous Culex and Aedes Mosquitoes from Germany at Temperate Climate Conditions	10.3390/v12050561
West Nile Virus Vector Competency of Culex quinquefasciatus Mosquitoes in the Galapagos Islands	10.4269/ajtmh.2011.10-0739
West Nile Virus: High Transmission Rate in North-Western European Mosquitoes Indicates Its Epidemic Potential and Warrants Increased Surveillance	10.1371/journal.pntd.0003956
Wolbachia significantly impacts the vector competence of Aedes aegypti for Mayaro virus	10.1038/s41598-018-25236-8
Yellow fever virus infectivity for Bolivian aedes aegypti mosquitoes
Zika Virus Exhibits Lineage-Specific Phenotypes in Cell Culture, in Aedes aegypti Mosquitoes, and in an Embryo Model	10.3390/v9120383
Zika virus replication in the mosquito Culex quinquefasciatus in Brazil	10.1038/emi.2017.59
Zika virus transmission by Brazilian Aedes aegypti and Aedes albopictus is virus dose and temperature-dependent	10.1371/journal.pntd.0008527
Zika Virus, a New Threat for Europe?	10.1371/journal.pntd.0004901
